# Supplementary material for: Host Cell Binding Mediated by Leptospira interrogans Adhesins
Source: Int J Mol Sci. 2022 Dec 8;23(24):15550. doi: 10.3390/ijms232415550 (PMC9779477; doi:10.3390/ijms232415550)
Supplement: Supplementary file 1 [file ijms-23-15550-s001.zip]

Archive with 1 entries (1 files):
- ijms-1979197-supplementary.pdf
